# Supplementary material for: Perceived stigma of COVID-19 patients in Shanghai, China, in the third year of the pandemic: a cross-sectional social impact survey
Source: BMC Public Health. 2023 Sep 4;23:1709. doi: 10.1186/s12889-023-16604-9 (PMC10476326; doi:10.1186/s12889-023-16604-9)
Supplement: Supplementary file 2 — Additional file 2. SIS study raw data. [file 12889_2023_16604_MOESM2_ESM.xlsx]

## Sheet: 144 valid responses
Additional File 2: SIS Study Raw Data
Response	Q1	Q2	Q3	Q4	Q5	Q5.1	Q5.1.1	Q6	Q7	Q8	Q9	Q9.1	Q10_1	Q10_2	Q11	Q11.1	Q12	Q13. Social Rejection_1	Q13. Social Rejection_2	Q13. Social Rejection_3	Q13. Social Rejection_4	Q13. Social Rejection_5	Q13. Social Rejection_6	Q13. Social Rejection_7	Q13. Social Rejection_8	Q13. Social Rejection_9	Q14. Financial Insecurity_1	Q14. Financial Insecurity_2	Q14. Financial Insecurity_3	Q15. Internalized Shame_1	Q15. Internalized Shame_2	Q15. Internalized Shame_3	Q15. Internalized Shame_4	Q15. Internalized Shame_5	Q16. Social Isolation_1	Q16. Social Isolation_2	Q16. Social Isolation_3	Q16. Social Isolation_4	Q16. Social Isolation_5	Q16. Social Isolation_6	Q16. Social Isolation_7	Social Rejection Score	Financial Insecurity Score	Internalized Shame Score	Social Isolation Score	SIS Total
No.	Sex	Age	Education	Occupation	Resident of Shanghai	Purposes for visiting Shanghai	Specify purposes	Living alone	Monthly household	Marital status	Having dependents under yes8	Number of dependents under 18	Month of last COVID-19 diagnosis	Day of last COVID-19 diagnosis	Admitted to a hospital or mobile cabin hospital	Days of hospitalization	Symptoms of COVID-19	Item1	Item2	Item3	Item4	Item5	Item6	Item7	Item8	Item9	Item10	Item11	Item12	Item13	Item14	Item15	Item16	Item17	Item18	Item19	Item20	Item21	Item22	Item23	Item24	Social Rejection Score	Financial Insecurity Score	Internalized Shame Score	Social Isolation Score	SIS Total
1	female	22	bachelor's degree	civil servant or public institution	yes			yes	＞20000	single	no		4	17	yes	25	asymptomatic	3	3	3	2	3	3	3	2	3	3	2	3	3	2	3	2	3	2	2	3	3	3	3	3	25	8	13	19	65
2	male	27	bachelor's degree	enterprise or freelancer	yes			no	＞20000	single	no		4	18	yes	11	asymptomatic	4	4	4	3	3	4	4	3	3	4	4	4	4	3	4	4	4	3	3	4	4	4	3	4	32	12	19	25	88
3	female	40	bachelor's degree	enterprise or freelancer	yes			no	＞20000	married or in domestic partnership	yes	1	4	20	yes	18	moderate	3	3	3	2	3	3	3	2	2	2	2	2	3	2	2	2	3	3	2	3	3	3	3	3	24	6	12	20	62
4	female	40	bachelor's degree	enterprise or freelancer	yes			no	＞20000	married or in domestic partnership	yes	1	4	24	yes	17	moderate	3	3	3	3	2	3	3	2	3	2	2	2	3	2	2	2	2	2	2	4	3	3	3	3	25	6	11	20	62
5	male	31	bachelor's degree	enterprise or freelancer	yes			no	10001~20000	married or in domestic partnership	no		4	15	yes	20	asymptomatic	3	4	4	3	4	4	3	4	4	3	3	4	3	4	3	3	4	3	3	4	3	4	4	3	33	10	17	24	84
6	female	36	bachelor's degree	enterprise or freelancer	yes			no	10001~20000	married or in domestic partnership	yes	1	5	4	yes	28	moderate	4	2	3	1	2	1	2	1	2	2	1	2	2	1	1	2	1	2	1	2	1	2	1	2	18	5	7	11	41
7	female	28	bachelor's degree	enterprise or freelancer	yes			no	10001~20000	single	no		4	16	yes	19	moderate	3	2	2	2	2	3	4	2	2	2	2	2	2	2	2	2	2	2	2	2	2	3	3	3	22	6	10	17	55
8	female	28	bachelor's degree	enterprise or freelancer	yes			yes	＞20000	single	no		3	6	yes	30	asymptomatic	3	3	3	3	3	3	3	3	3	2	2	2	4	3	3	3	2	3	3	3	3	3	3	3	27	6	15	21	69
9	female	28	master's degree or above	civil servant or public institution	yes			yes	10001~20000	married or in domestic partnership	yes	1	4	25	yes	28	mild	3	3	3	3	3	3	3	3	3	2	2	2	3	3	3	3	2	3	3	3	3	3	3	3	27	6	14	21	68
10	female	41	bachelor's degree	civil servant or public institution	yes			no	10001~20000	married or in domestic partnership	yes	1	4	3	no	0	asymptomatic	4	1	1	2	2	3	4	3	2	4	2	4	4	4	4	4	4	4	4	4	4	1	4	2	22	10	20	23	75
11	female	42	bachelor's degree	enterprise or freelancer	yes			no	10001~20000	married or in domestic partnership	yes	1	4	12	yes	15	mild	4	4	4	1	1	3	3	3	4	2	1	2	3	3	3	4	4	1	1	1	1	1	2	2	27	5	17	9	58
12	female	40	bachelor's degree	enterprise or freelancer	yes			no	10001~20000	married or in domestic partnership	yes	1	5	10	yes	15	moderate	3	4	3	3	4	3	4	3	3	2	2	3	4	4	3	4	4	4	4	4	3	3	4	3	30	7	19	25	81
13	female	27	master's degree or above	civil servant or public institution	yes			no	10001~20000	married or in domestic partnership	yes	1	3	20	yes	30	mild	2	2	2	2	2	2	1	2	2	1	2	2	3	2	2	2	2	2	2	2	2	3	3	2	17	5	11	16	49
14	female	32	bachelor's degree	enterprise or freelancer	yes			no	10001~20000	married or in domestic partnership	yes	1	4	10	yes	28	mild	3	3	2	2	3	2	3	2	3	2	3	2	2	3	2	2	3	2	3	2	3	2	3	2	23	7	12	17	59
15	male	50	bachelor's degree	enterprise or freelancer	yes			no	5001~10000	married or in domestic partnership	yes	1	5	5	yes	14	asymptomatic	4	4	3	2	2	3	3	3	3	2	2	2	3	3	2	3	2	2	1	2	2	4	3	2	27	6	13	16	62
16	male	35	bachelor's degree	enterprise or freelancer	yes			no	＞20000	married or in domestic partnership	yes	1	4	22	yes	21	moderate	3	2	2	1	1	3	3	2	1	3	1	3	4	2	1	1	3	3	2	2	3	4	4	2	18	7	11	20	56
17	female	38	bachelor's degree	enterprise or freelancer	yes			no	10001~20000	married or in domestic partnership	yes	1	4	21	yes	30	asymptomatic	4	4	4	3	3	4	4	4	4	4	3	4	4	4	4	4	4	4	2	4	4	4	4	4	34	11	20	26	91
18	female	28	bachelor's degree	enterprise or freelancer	yes			no	10001~20000	married or in domestic partnership	yes	1	5	1	no	0	asymptomatic	4	2	3	2	2	4	4	3	2	2	1	3	3	2	4	3	4	4	3	4	3	2	4	3	26	6	16	23	71
19	male	38	master's degree or above	enterprise or freelancer	yes			yes	＞20000	married or in domestic partnership	yes	1	5	6	yes	15	mild	4	3	3	2	2	4	3	2	2	2	2	2	3	2	2	2	3	2	2	1	2	2	3	3	25	6	12	15	58
20	male	27	bachelor's degree	enterprise or freelancer	yes			yes	10001~20000	single	no		3	20	yes	14	moderate	2	2	2	2	2	3	2	2	2	2	2	2	3	2	2	2	2	2	2	2	2	2	2	3	19	6	11	15	51
21	female	36	bachelor's degree	enterprise or freelancer	yes			no	5001~10000	married or in domestic partnership	yes	1	4	16	yes	14	asymptomatic	3	4	3	2	3	4	2	2	2	2	1	1	2	1	2	1	2	3	1	3	2	3	4	2	25	4	8	18	55
22	female	30	bachelor's degree	civil servant or public institution	yes			no	＞20000	married or in domestic partnership	yes	1	3	15	yes	14	asymptomatic	3	4	3	3	3	3	3	3	3	2	2	2	3	3	3	3	3	2	2	2	2	3	3	2	28	6	15	16	65
23	female	40	bachelor's degree	enterprise or freelancer	yes			no	10001~20000	married or in domestic partnership	yes	1	4	20	yes	10	asymptomatic	2	2	1	1	1	3	2	2	1	2	2	1	3	2	2	1	2	2	1	1	1	3	3	3	15	5	10	14	44
24	female	30	bachelor's degree	enterprise or freelancer	yes			no	5001~10000	married or in domestic partnership	yes	1	5	10	yes	20	moderate	3	2	3	2	3	4	2	2	2	3	2	3	3	3	3	2	2	2	3	3	3	2	3	2	23	8	13	18	62
25	female	31	master's degree or above	enterprise or freelancer	yes			no	＞20000	single	no		5	6	yes	7	asymptomatic	3	2	3	3	2	3	2	2	2	2	2	3	4	2	2	2	3	2	2	2	2	2	2	2	22	7	13	14	56
26	female	30	bachelor's degree	civil servant or public institution	yes			no	＞20000	married or in domestic partnership	yes	3	4	6	yes	7	asymptomatic	2	2	2	3	3	3	2	2	2	3	2	3	2	3	2	2	2	3	3	4	3	1	2	3	21	8	11	19	59
27	male	33	bachelor's degree	civil servant or public institution	yes			no	5001~10000	married or in domestic partnership	yes	1	4	5	yes	30	moderate	2	1	2	1	2	2	1	2	2	2	2	1	2	1	1	2	2	2	2	1	1	3	3	2	15	5	8	14	42
28	male	27	bachelor's degree	enterprise or freelancer	yes			yes	10001~20000	married or in domestic partnership	yes	2	5	22	yes	30	moderate	3	2	3	2	2	3	3	3	2	3	2	3	3	3	2	3	3	3	3	3	3	3	3	3	23	8	14	21	66
29	female	31	bachelor's degree	civil servant or public institution	yes			no	＞20000	married or in domestic partnership	yes	3	4	8	yes	7	asymptomatic	1	2	2	2	3	3	2	2	3	2	3	3	2	4	2	3	3	1	2	3	3	2	2	3	20	8	14	16	58
30	female	27	bachelor's degree	enterprise or freelancer	yes			no	＞20000	single	no		4	9	no	0	asymptomatic	3	3	4	3	3	4	4	3	2	3	3	4	3	4	3	3	4	2	3	3	3	3	4	3	29	10	17	21	77
31	male	35	bachelor's degree	enterprise or freelancer	yes			no	10001~20000	married or in domestic partnership	yes	2	5	1	yes	15	mild	4	4	3	4	4	4	3	4	4	4	4	3	4	4	4	3	2	4	3	4	4	4	4	3	34	11	17	26	88
32	female	31	bachelor's degree	enterprise or freelancer	yes			yes	10001~20000	single	no		5	12	yes	21	moderate	3	2	3	2	2	4	2	3	3	3	3	3	2	3	1	2	2	3	2	2	3	3	4	3	24	9	10	20	63
33	female	26	bachelor's degree	enterprise or freelancer	yes			no	＞20000	married or in domestic partnership	yes	1	4	20	yes	14	asymptomatic	3	2	2	3	3	3	3	3	3	2	2	3	4	2	1	1	3	1	2	3	3	1	3	3	25	7	11	16	59
34	male	29	bachelor's degree	enterprise or freelancer	yes			no	＞20000	single	no		4	2	yes	10	moderate	3	3	2	3	2	2	3	2	3	2	2	3	3	2	2	3	2	2	2	3	2	2	3	3	23	7	12	17	59
35	male	50	high school	enterprise or freelancer	yes			no	10001~20000	married or in domestic partnership	yes	1	4	12	yes	7	mild	3	3	4	2	2	3	3	2	2	2	2	2	3	3	2	3	3	3	3	3	3	4	3	3	24	6	14	22	66
36	female	52	junior college	enterprise or freelancer	yes			no	＞20000	married or in domestic partnership	yes	1	5	16	yes	15	mild	3	4	2	2	3	4	3	2	3	3	3	4	3	2	2	1	2	3	3	4	3	4	4	3	26	10	10	24	70
37	male	19	bachelor's degree	student	yes			no	＞20000	single	no		4	5	yes	3	asymptomatic	4	3	4	3	3	4	4	3	4	3	3	3	4	3	3	3	2	4	2	3	4	3	3	4	32	9	15	23	79
38	male	45	junior college	enterprise or freelancer	yes			no	10001~20000	married or in domestic partnership	yes	1	4	15	yes	7	mild	3	3	4	2	2	3	2	2	2	3	2	3	3	3	2	3	3	3	3	4	3	4	3	3	23	8	14	23	68
39	male	30	bachelor's degree	enterprise or freelancer	yes			no	＞20000	married or in domestic partnership	yes	1	3	8	yes	25	mild	3	3	3	2	2	3	2	2	2	2	2	2	3	4	3	4	3	4	2	2	3	3	4	3	22	6	17	21	66
40	male	52	bachelor's degree	enterprise or freelancer	yes			no	＞20000	married or in domestic partnership	no		4	12	yes	11	mild	4	4	4	2	3	4	4	3	4	4	3	4	4	4	2	3	4	4	3	4	4	4	4	4	32	11	17	27	87
41	male	52	bachelor's degree	civil servant or public institution	yes			no	10001~20000	married or in domestic partnership	no		4	5	yes	14	mild	3	3	2	2	3	4	3	2	2	3	1	3	2	3	1	1	4	3	2	3	3	4	4	3	24	7	11	22	64
42	male	36	bachelor's degree	enterprise or freelancer	yes			no	10001~20000	married or in domestic partnership	yes	1	3	25	yes	7	moderate	2	2	1	2	1	3	2	1	1	1	1	1	2	1	1	1	2	2	2	1	2	3	3	3	15	3	7	16	41
43	male	59	bachelor's degree	enterprise or freelancer	yes			no	＞20000	married or in domestic partnership	yes	2	5	10	yes	21	mild	2	2	1	1	1	2	1	2	1	2	2	1	2	1	2	1	2	2	2	1	2	2	2	2	13	5	8	13	39
44	female	27	bachelor's degree	enterprise or freelancer	yes			yes	10001~20000	single	no		6	10	yes	18	mild	4	4	3	2	2	4	4	1	2	3	2	2	4	4	2	3	3	1	2	3	2	4	4	3	26	7	16	19	68
45	male	45	junior college	enterprise or freelancer	yes			no	10001~20000	married or in domestic partnership	yes	1	4	12	yes	7	mild	3	3	4	2	2	3	2	2	2	3	2	2	3	3	2	3	3	3	3	3	2	3	3	3	23	7	14	20	64
46	male	45	junior college	enterprise or freelancer	yes			no	10001~20000	married or in domestic partnership	yes	1	4	10	yes	7	mild	3	3	3	2	2	3	2	2	2	3	2	2	3	3	2	3	3	3	3	3	2	3	3	3	22	7	14	20	63
47	female	38	bachelor's degree	enterprise or freelancer	yes			no	10001~20000	married or in domestic partnership	yes	1	5	15	yes	28	asymptomatic	3	2	2	1	2	3	3	2	3	2	2	2	3	4	3	4	2	3	2	3	3	3	4	3	21	6	16	21	64
48	male	43	bachelor's degree	civil servant or public institution	yes			no	5001~10000	married or in domestic partnership	yes	1	3	2	yes	10	mild	2	3	3	2	3	2	4	2	4	2	3	4	2	2	2	3	4	2	2	3	3	3	3	2	25	9	13	18	65
49	male	39	bachelor's degree	enterprise or freelancer	yes			no	10001~20000	married or in domestic partnership	yes	1	3	19	yes	17	asymptomatic	4	4	4	3	3	4	4	3	3	3	3	4	4	4	3	3	2	3	2	3	4	4	3	4	32	10	16	23	81
50	male	55	bachelor's degree	civil servant or public institution	yes			no	10001~20000	married or in domestic partnership	yes	1	5	5	yes	15	mild	4	4	4	4	4	4	4	4	3	3	4	4	3	3	4	4	4	4	1	3	4	1	4	3	35	11	18	20	84
51	male	45	junior college	enterprise or freelancer	yes			no	10001~20000	married or in domestic partnership	yes	1	4	8	yes	7	mild	3	3	3	2	2	3	3	2	2	3	2	3	3	3	2	3	3	3	3	4	2	3	3	3	23	8	14	21	66
52	male	24	bachelor's degree	enterprise or freelancer	yes			yes	10001~20000	single	no		3	20	yes	6	moderate	2	1	1	2	2	3	1	2	2	1	1	1	2	1	1	1	2	2	1	1	1	3	2	2	16	3	7	12	38
53	female	48	junior college	enterprise or freelancer	yes			no	10001~20000	married or in domestic partnership	yes	1	5	3	yes	20	mild	2	3	1	1	2	1	1	2	1	1	2	1	1	2	2	1	4	2	1	2	2	3	4	3	14	4	10	17	45
54	male	53	junior college	enterprise or freelancer	yes			no	＞20000	married or in domestic partnership	yes	1	5	5	yes	7	mild	3	4	3	3	4	3	4	3	3	3	4	3	3	4	3	2	3	3	3	4	3	4	3	3	30	10	15	23	78
55	male	48	bachelor's degree	enterprise or freelancer	yes			no	10001~20000	married or in domestic partnership	yes	1	4	28	yes	10	asymptomatic	4	3	3	4	3	4	3	4	3	3	4	3	3	4	2	1	3	3	3	4	3	4	3	3	31	10	13	23	77
56	male	21	bachelor's degree	student	yes			no	＞20000	single	no		5	6	yes	10	asymptomatic	4	3	4	3	3	4	4	3	4	3	4	4	3	4	4	4	2	4	2	4	4	4	3	4	32	11	17	25	85
57	female	28	bachelor's degree	civil servant or public institution	yes			no	＞20000	married or in domestic partnership	yes	1	5	26	yes	7	mild	4	4	4	3	4	4	3	3	2	2	2	3	4	4	4	4	4	3	4	3	3	3	2	4	31	7	20	22	80
58	male	32	junior college	enterprise or freelancer	yes			no	5001~10000	married or in domestic partnership	yes	1	4	3	yes	8	asymptomatic	3	2	2	1	2	3	1	1	1	2	2	2	3	3	2	2	3	2	2	3	3	1	1	1	16	6	13	13	48
59	male	59	junior college	enterprise or freelancer	yes			no	＞20000	married or in domestic partnership	yes	2	4	12	yes	23	mild	2	1	2	1	1	2	2	1	1	1	2	1	2	1	2	1	2	1	1	2	3	1	2	2	13	4	8	12	37
60	male	28	junior college	enterprise or freelancer	yes			yes	5001~10000	single	no		4	4	yes	15	asymptomatic	1	1	1	2	2	3	3	2	1	2	1	2	4	1	1	1	4	3	3	2	3	2	3	3	16	5	11	19	51
61	male	33	bachelor's degree	enterprise or freelancer	yes			no	＞20000	married or in domestic partnership	yes	1	4	5	yes	15	mild	4	4	4	2	3	4	4	3	4	3	4	3	3	4	3	4	3	3	4	3	3	3	4	3	32	10	17	23	82
62	male	50	high school	enterprise or freelancer	yes			no	5001~10000	married or in domestic partnership	yes	2	4	20	yes	15	mild	3	3	4	2	2	3	2	2	2	2	1	2	3	3	2	3	2	3	1	2	3	2	3	2	23	5	13	16	57
63	male	32	bachelor's degree	enterprise or freelancer	yes			no	＞20000	married or in domestic partnership	yes	1	4	9	yes	16	mild	4	3	4	3	3	4	4	3	3	3	4	4	3	4	3	4	3	3	4	3	3	4	3	4	31	11	17	24	83
64	female	31	bachelor's degree	enterprise or freelancer	yes			no	＞20000	married or in domestic partnership	yes	1	4	12	yes	17	mild	3	4	3	4	4	3	4	4	3	4	3	3	4	4	3	3	4	3	4	4	4	3	3	4	32	10	18	25	85
65	female	35	bachelor's degree	enterprise or freelancer	yes			no	＞20000	married or in domestic partnership	yes	2	4	6	yes	22	moderate	4	4	4	3	4	4	4	3	4	3	4	4	4	4	4	1	2	4	2	4	4	4	4	3	34	11	15	25	85
66	male	47	bachelor's degree	enterprise or freelancer	yes			no	10001~20000	married or in domestic partnership	yes	1	3	22	yes	15	moderate	3	2	2	1	3	3	2	2	1	1	2	2	1	2	1	2	1	2	1	2	2	3	4	3	19	5	7	17	48
67	male	54	bachelor's degree	enterprise or freelancer	yes			no	＞20000	married or in domestic partnership	no		5	4	yes	14	asymptomatic	4	3	4	3	3	4	4	2	4	3	3	3	3	4	4	4	2	4	2	4	4	3	4	4	31	9	17	25	82
68	female	36	junior college	enterprise or freelancer	yes			no	＞20000	married or in domestic partnership	yes	1	5	26	yes	7	moderate	2	1	2	2	1	3	2	2	1	2	1	3	3	2	2	1	2	2	1	2	2	1	2	3	16	6	10	13	45
69	male	28	bachelor's degree	enterprise or freelancer	yes			yes	10001~20000	single	no		5	24	yes	24	moderate	3	4	4	3	4	4	2	2	1	4	4	2	4	4	3	4	3	4	2	4	2	3	4	3	27	10	18	22	77
70	male	60	bachelor's degree	retired	yes			no	＞20000	married or in domestic partnership	no		4	1	yes	15	moderate	3	2	3	2	2	3	3	2	2	3	3	3	3	3	3	3	2	2	2	3	3	3	3	3	22	9	14	19	64
71	female	47	junior college	enterprise or freelancer	yes			no	10001~20000	married or in domestic partnership	no		5	12	yes	17	moderate	2	1	2	1	1	3	2	1	1	2	1	1	2	1	1	2	4	2	1	2	2	4	2	4	14	4	10	17	45
72	male	37	bachelor's degree	enterprise or freelancer	yes			no	10001~20000	married or in domestic partnership	yes	1	5	3	yes	7	asymptomatic	2	2	2	2	2	3	2	2	3	2	2	2	2	2	2	3	3	1	3	3	2	4	2	1	20	6	12	16	54
73	male	33	bachelor's degree	enterprise or freelancer	yes			no	＞20000	married or in domestic partnership	yes	1	4	6	yes	15	moderate	4	3	3	3	4	3	4	2	3	4	3	3	3	4	3	3	4	3	3	4	3	3	4	3	29	10	17	23	79
74	female	44	bachelor's degree	enterprise or freelancer	yes			no	＞20000	married or in domestic partnership	yes	2	4	15	yes	16	asymptomatic	4	4	4	1	2	4	3	4	3	3	4	4	4	4	4	4	2	1	4	2	4	4	4	4	29	11	18	23	81
75	female	37	bachelor's degree	enterprise or freelancer	yes			no	＞20000	married or in domestic partnership	yes	1	5	28	yes	9	moderate	2	2	1	2	2	1	2	2	1	3	2	3	2	1	1	2	2	1	1	3	2	1	2	3	15	8	8	13	44
76	female	19	bachelor's degree	student	yes			no	10001~20000	single	no		3	10	yes	20	severe	2	1	2	1	2	3	2	1	2	1	2	2	1	2	1	2	1	2	1	2	1	2	2	2	16	5	7	12	40
77	male	19	junior college	student	yes			no	＞20000	single	no		4	8	yes	28	moderate	2	1	2	1	2	1	2	1	1	2	1	2	1	2	1	2	1	2	2	2	1	2	2	2	13	5	7	13	38
78	female	41	bachelor's degree	enterprise or freelancer	yes			no	10001~20000	married or in domestic partnership	yes	1	6	2	yes	15	asymptomatic	3	2	3	3	3	4	4	3	3	3	3	3	4	4	4	4	2	4	4	3	3	4	4	4	28	9	18	26	81
79	male	38	bachelor's degree	enterprise or freelancer	yes			no	＞20000	married or in domestic partnership	yes	1	4	20	yes	14	asymptomatic	2	1	2	1	2	2	2	1	2	2	2	1	2	2	1	2	3	2	1	1	1	2	2	2	15	5	10	11	41
80	male	35	bachelor's degree	enterprise or freelancer	yes			no	＞20000	married or in domestic partnership	yes	1	4	15	yes	18	mild	3	4	4	3	3	4	4	3	3	4	3	3	4	3	3	4	3	3	3	4	4	3	3	4	31	10	17	24	82
81	female	35	bachelor's degree	enterprise or freelancer	yes			no	10001~20000	married or in domestic partnership	yes	1	3	10	yes	30	mild	3	4	4	2	3	4	3	3	2	2	2	3	3	2	3	3	1	3	2	2	3	3	3	4	28	7	12	20	67
82	male	51	bachelor's degree	enterprise or freelancer	yes			no	＞20000	married or in domestic partnership	no		4	16	yes	14	mild	4	2	3	3	4	4	4	2	3	2	3	3	3	3	4	3	1	2	1	3	4	3	2	4	29	8	14	19	70
83	female	56	bachelor's degree	enterprise or freelancer	yes			yes	10001~20000	married or in domestic partnership	yes	1	3	28	yes	36	mild	2	1	2	2	2	3	3	2	2	1	2	2	3	2	1	2	2	3	2	1	2	3	3	3	19	5	10	17	51
84	female	25	bachelor's degree	enterprise or freelancer	yes			no	＞20000	married or in domestic partnership	no		4	22	yes	16	moderate	3	2	2	2	2	3	3	2	3	2	2	2	3	2	2	2	2	2	2	3	2	2	4	3	22	6	11	18	57
85	male	52	high school	enterprise or freelancer	yes			no	10001~20000	married or in domestic partnership	no		4	10	yes	30	moderate	2	2	1	2	2	2	1	2	1	1	2	2	1	3	1	2	1	2	2	1	3	1	2	2	15	5	8	13	41
86	female	36	bachelor's degree	enterprise or freelancer	yes			no	＞20000	married or in domestic partnership	yes	1	4	21	yes	15	mild	2	1	2	2	1	3	2	1	2	2	1	1	3	1	1	2	3	2	1	1	2	1	1	2	16	4	10	10	40
87	female	38	bachelor's degree	enterprise or freelancer	yes			no	＞20000	married or in domestic partnership	yes	2	5	24	yes	8	moderate	2	1	2	2	1	2	1	2	2	2	1	1	2	2	1	2	2	2	1	1	2	2	1	2	15	4	9	11	39
88	female	40	bachelor's degree	enterprise or freelancer	yes			no	10001~20000	married or in domestic partnership	yes	1	5	4	yes	15	asymptomatic	3	3	4	4	3	4	3	4	4	3	4	4	4	4	4	3	4	3	4	4	4	4	4	4	32	11	19	27	89
89	female	45	high school	enterprise or freelancer	yes			no	10001~20000	married or in domestic partnership	no		4	30	yes	22	moderate	2	1	1	2	1	2	3	1	2	1	2	1	2	1	2	2	3	2	2	1	2	4	4	3	15	4	10	18	47
90	male	32	bachelor's degree	enterprise or freelancer	yes			no	＞20000	married or in domestic partnership	yes	1	4	3	yes	13	moderate	3	3	4	3	3	4	3	3	4	3	4	3	4	4	3	4	3	4	3	4	3	3	4	4	30	10	18	25	83
91	male	18	junior college	student	yes			no	＞20000	single	no		4	10	yes	28	severe	2	1	2	1	2	1	2	2	1	1	3	1	1	2	1	2	1	1	2	1	2	1	2	2	14	5	7	11	37
92	female	35	master's degree or above	enterprise or freelancer	yes			no	10001~20000	married or in domestic partnership	yes	2	4	7	yes	15	moderate	3	2	2	2	2	3	2	2	2	1	1	2	3	3	2	2	2	3	2	2	3	2	3	2	20	4	12	17	53
93	male	45	bachelor's degree	enterprise or freelancer	yes			no	＞20000	married or in domestic partnership	yes	1	3	15	yes	25	moderate	4	3	3	3	3	4	3	4	3	3	2	2	3	3	2	2	2	3	2	3	4	3	4	4	30	7	12	23	72
94	female	36	bachelor's degree	enterprise or freelancer	yes			no	10001~20000	married or in domestic partnership	yes	1	4	15	yes	14	asymptomatic	2	2	1	3	2	3	3	2	1	2	1	1	2	2	1	2	4	2	1	2	2	4	4	4	19	4	11	19	53
95	male	58	bachelor's degree	enterprise or freelancer	yes			no	＞20000	married or in domestic partnership	no		4	10	yes	10	moderate	3	2	3	3	3	4	4	2	2	3	3	4	2	3	3	3	2	3	3	4	3	2	3	3	26	10	13	21	70
96	male	50	high school	migrant worker or farmer	yes			no	5001~10000	married or in domestic partnership	yes	2	3	23	yes	15	moderate	3	2	2	1	2	3	2	1	2	2	1	2	3	3	2	3	2	3	1	2	2	3	4	2	18	5	13	17	53
97	male	34	bachelor's degree	enterprise or freelancer	yes			no	10001~20000	married or in domestic partnership	yes	1	5	3	yes	7	mild	3	4	2	2	3	4	3	2	3	2	1	2	3	2	2	1	3	3	3	2	3	3	4	3	26	5	11	21	63
98	female	30	bachelor's degree	enterprise or freelancer	yes			no	＞20000	married or in domestic partnership	yes	1	5	18	yes	14	moderate	2	1	2	1	1	3	3	2	1	1	2	2	3	2	1	2	3	2	1	1	2	2	3	1	16	5	11	12	44
99	male	25	bachelor's degree	enterprise or freelancer	yes			yes	5001~10000	single	no		6	6	yes	15	asymptomatic	1	2	2	1	3	2	3	2	4	2	2	3	3	2	3	4	3	2	2	4	3	2	3	3	20	7	15	19	61
100	female	24	bachelor's degree	enterprise or freelancer	yes			no	＞20000	single	no		5	8	yes	5	mild	3	3	4	2	3	4	4	4	3	4	4	4	4	4	4	4	4	4	4	4	4	4	4	4	30	12	20	28	90
101	female	25	master's degree or above	enterprise or freelancer	yes			yes	＞20000	single	no	1	4	5	yes	6	asymptomatic	1	1	1	1	2	1	1	1	3	2	2	1	1	2	3	3	2	2	3	1	2	1	2	2	12	5	11	13	41
102	female	35	junior college	enterprise or freelancer	yes			no	＞20000	married or in domestic partnership	yes	2	4	7	yes	4	asymptomatic	4	4	4	4	4	4	4	4	4	3	4	4	4	4	4	3	4	4	4	4	4	4	4	4	36	11	19	28	94
103	male	58	high school	migrant worker or farmer	yes			no	3000~5000	widowed	yes	1	6	3	yes	7	moderate	3	3	3	3	3	3	3	3	3	3	4	3	4	2	3	3	3	3	3	3	3	3	3	3	27	10	15	21	73
104	male	38	middle school	migrant worker or farmer	yes			yes	5001~10000	married or in domestic partnership	yes	2	4	3	yes	7	mild	3	2	2	3	2	4	2	1	2	1	2	2	4	2	2	2	3	3	2	2	2	3	3	3	21	5	13	18	57
105	male	38	master's degree or above	civil servant or public institution	yes			no	＞20000	married or in domestic partnership	yes	1	4	11	yes	9	mild	4	2	4	4	4	4	4	4	4	4	4	4	2	4	3	3	1	3	4	4	4	3	4	4	34	12	13	26	85
106	female	24	bachelor's degree	enterprise or freelancer	yes			no	5001~10000	single	no		4	1	no	0	moderate	4	3	3	3	3	4	4	3	4	2	3	3	4	4	3	3	3	1	3	3	3	3	2	3	31	8	17	18	74
107	male	39	master's degree or above	civil servant or public institution	yes			no	＞20000	married or in domestic partnership	yes	1	4	13	yes	7	asymptomatic	4	4	4	4	4	4	4	4	4	3	3	3	3	3	3	3	3	3	3	3	3	3	3	3	36	9	15	21	81
108	male	24	bachelor's degree	enterprise or freelancer	no	work		yes	3000~5000	single	no		5	21	yes	21	asymptomatic	1	4	1	1	2	3	3	1	1	1	1	1	1	1	1	1	1	1	1	1	1	1	1	3	17	3	5	9	34
109	male	23	high school	migrant worker or farmer	yes			yes	5001~10000	single	no		4	7	no	0	asymptomatic	3	3	3	3	3	3	3	3	3	2	2	2	3	2	2	2	3	3	2	2	2	3	3	3	27	6	12	18	63
110	female	26	master's degree or above	student	yes			yes	10001~20000	single	no		4	18	yes	16	mild	3	3	3	2	3	3	3	3	3	3	3	3	3	4	4	4	4	3	3	3	3	3	3	3	26	9	19	21	75
111	female	25	master's degree or above	student	yes			no	5001~10000	married or in domestic partnership	no		4	26	yes	14	mild	3	2	4	2	2	4	3	1	1	2	4	3	1	4	3	3	4	2	2	1	2	2	2	4	22	9	15	15	61
112	male	21	bachelor's degree	student	yes			no	＞20000	single	no		4	11	yes	19	asymptomatic	3	2	2	3	3	3	3	1	2	3	3	3	4	3	2	2	4	4	3	3	3	2	3	4	22	9	15	22	68
113	male	30	master's degree or above	enterprise or freelancer	yes			no	＞20000	married or in domestic partnership	no		5	5	yes	10	asymptomatic	4	4	4	4	4	3	3	3	3	2	3	2	2	2	2	2	3	4	4	4	4	4	4	4	32	7	11	28	78
114	male	19	junior college	student	yes			no	3000~5000	single	no		4	11	yes	17	asymptomatic	4	4	4	4	4	4	4	2	2	4	4	4	4	1	1	1	2	4	4	4	4	4	4	4	32	12	9	28	81
115	female	26	master's degree or above	student	yes			no	5001~10000	married or in domestic partnership	no		4	26	yes	7	mild	3	3	3	3	3	3	4	2	3	3	3	3	3	3	3	3	3	3	3	3	3	3	3	3	27	9	15	21	72
116	female	30	master's degree or above	enterprise or freelancer	yes			no	5001~10000	married or in domestic partnership	no		4	25	no	0	mild	3	3	3	3	3	3	3	2	3	1	3	3	4	3	3	3	3	3	3	2	3	3	3	3	26	7	16	20	69
117	female	21	bachelor's degree	student	yes			no	10001~20000	single	no		4	6	yes	14	asymptomatic	4	1	2	3	3	4	3	2	3	1	2	3	2	2	2	2	2	1	2	1	3	1	1	2	25	6	10	11	52
118	female	22	bachelor's degree	student	yes			no	5001~10000	single	no		4	16	yes	10	mild	4	3	3	3	2	4	2	1	1	3	2	3	4	1	2	2	4	4	2	2	1	4	3	4	23	8	13	20	64
119	male	24	master's degree or above	student	no	others	study	no	5001~10000	single	no		4	14	yes	16	asymptomatic	2	2	2	1	2	2	2	2	2	2	2	2	2	2	2	2	2	2	2	2	2	2	2	2	17	6	10	14	47
120	female	24	master's degree or above	student	yes			no	3000~5000	single	no		4	16	no	0	mild	4	4	3	2	3	4	4	2	3	3	3	2	3	3	3	3	2	3	3	4	3	4	4	4	29	8	14	25	76
121	male	24	bachelor's degree	enterprise or freelancer	yes			no	＞20000	married or in domestic partnership	no		4	17	yes	4	moderate	4	4	4	4	4	4	4	1	4	4	4	4	4	4	4	4	4	4	4	4	4	4	4	4	33	12	20	28	93
122	female	20	bachelor's degree	student	yes			no	10001~20000	single	no		4	16	yes	15	mild	4	4	4	4	4	4	4	4	4	4	2	4	4	1	1	1	1	2	4	4	3	4	4	4	36	10	8	25	79
123	female	22	bachelor's degree	student	no	others	study	no	3000~5000	single	no		4	8	yes	20	moderate	2	3	3	3	3	4	4	3	3	3	2	3	3	2	3	2	3	3	3	3	3	3	3	3	28	8	13	21	70
124	male	26	master's degree or above	student	yes			no	5001~10000	single	no		4	10	yes	12	moderate	2	2	2	2	2	2	2	2	2	2	2	1	3	2	2	2	2	3	2	3	2	2	3	3	18	5	11	18	52
125	female	25	master's degree or above	enterprise or freelancer	yes			no	＞20000	single	no		4	5	no	0	asymptomatic	4	4	4	4	4	4	4	4	4	4	3	4	4	4	2	2	3	4	4	4	4	4	4	4	36	11	15	28	90
126	female	31	master's degree or above	enterprise or freelancer	yes			no	＞20000	married or in domestic partnership	no		4	1	no	0	moderate	4	3	3	3	3	4	3	3	3	4	4	4	4	4	3	4	4	4	3	3	3	3	3	3	29	12	19	22	82
127	male	26	master's degree or above	civil servant or public institution	yes			yes	10001~20000	single	no		3	25	yes	8	asymptomatic	4	4	4	4	4	4	4	4	4	4	4	4	4	4	3	3	3	4	4	4	4	4	4	4	36	12	17	28	93
128	male	21	junior college	student	yes			no	5001~10000	single	no		4	26	yes	10	mild	4	4	4	4	4	4	4	4	4	4	4	4	4	4	2	4	4	4	4	4	4	4	4	4	36	12	18	28	94
129	female	33	master's degree or above	civil servant or public institution	yes			no	10001~20000	married or in domestic partnership	yes	1	5	15	yes	14	asymptomatic	1	1	1	1	1	1	1	1	1	1	1	1	1	1	1	1	1	1	1	1	1	1	3	2	9	3	5	10	27
130	female	26	junior college	enterprise or freelancer	yes			yes	5001~10000	single	no		4	17	yes	13	mild	4	4	4	4	4	4	4	2	2	4	4	4	4	4	4	4	2	4	4	4	4	4	4	4	32	12	18	28	90
131	female	51	junior college	retired	yes			no	＞20000	married or in domestic partnership	yes	1	4	4	no	0	mild	3	3	3	3	3	3	3	3	3	3	3	3	3	2	3	2	3	3	3	3	3	3	3	3	27	9	13	21	70
132	female	26	bachelor's degree	enterprise or freelancer	yes			yes	10001~20000	single	no		4	9	yes	7	asymptomatic	4	4	4	4	4	4	4	3	3	4	3	4	4	4	4	4	4	4	4	4	4	4	4	4	34	11	20	28	93
133	male	53	master's degree or above	enterprise or freelancer	yes			yes	＞20000	married or in domestic partnership	no		4	7	yes	22	mild	4	4	4	4	4	4	4	4	4	4	4	4	4	4	4	4	2	4	4	4	4	4	4	4	36	12	18	28	94
134	female	29	bachelor's degree	enterprise or freelancer	yes			no	＞20000	single	no		3	30	yes	10	mild	4	4	3	3	2	4	4	3	3	4	4	4	4	3	2	3	3	4	3	4	3	4	4	4	30	12	15	26	83
135	female	90	primary school or below	retired	yes			no	3000~5000	widowed	no		3	31	no	0	mild	4	2	2	2	2	4	4	1	2	3	4	2	1	2	2	2	4	4	2	2	2	3	4	3	23	9	11	20	63
136	female	24	master's degree or above	student	yes			no	10001~20000	single	no		4	22	yes	15	asymptomatic	4	4	3	4	2	4	4	1	2	4	4	4	4	3	3	2	2	3	3	2	4	4	4	4	28	12	14	24	78
137	female	23	master's degree or above	student	yes			no	5001~10000	single	no		4	23	yes	7	asymptomatic	4	4	4	2	3	4	3	2	2	3	3	3	2	2	2	2	2	2	2	2	2	3	3	3	28	9	10	17	64
138	female	33	bachelor's degree	civil servant or public institution	yes			no	10001~20000	divorced or separated	yes	1	4	23	yes	7	asymptomatic	1	1	1	1	1	1	1	1	1	1	1	1	1	1	1	1	1	1	3	1	1	1	1	1	9	3	5	9	26
139	male	24	master's degree or above	student	yes			no	＞20000	single	no		4	7	yes	11	asymptomatic	4	4	4	4	4	4	4	4	4	4	4	4	4	4	4	2	4	4	4	4	4	4	4	4	36	12	18	28	94
140	female	23	bachelor's degree	enterprise or freelancer	no	work		yes	10001~20000	single	no		4	30	yes	5	asymptomatic	4	3	2	1	2	4	3	1	2	2	2	2	4	1	1	2	4	4	4	3	3	4	4	4	22	6	12	26	66
141	female	32	bachelor's degree	enterprise or freelancer	yes			no	＞20000	single	no		5	8	yes	4	moderate	4	4	2	2	2	4	4	2	2	3	4	3	3	4	3	4	4	4	2	3	2	3	4	4	26	10	18	22	76
142	female	35	junior college	enterprise or freelancer	yes			no	5001~10000	married or in domestic partnership	yes	1	4	11	yes	10	asymptomatic	4	4	4	4	4	4	4	2	2	3	3	3	3	3	3	3	3	3	3	3	3	3	3	3	32	9	15	21	77
143	female	26	bachelor's degree	enterprise or freelancer	yes			no	10001~20000	single	no		5	3	yes	6	mild	3	3	3	2	3	3	3	2	3	3	3	3	4	4	3	3	4	3	3	3	3	3	3	4	25	9	18	22	74
144	female	19	bachelor's degree	student	yes			no	10001~20000	single	no		4	21	yes	14	mild	4	4	4	4	2	4	4	4	4	2	3	4	4	3	2	3	4	4	3	4	4	4	4	4	34	9	16	27	86
